# Supplementary material for: Altered Ocular Surface Temperature in Congenital Aniridia with PAX6 Pathogenic Variants: Impact of Age, Salzmann Nodules and Ocular Surgery
Source: Life (Basel). 2026 Feb 2;16(2):238. doi: 10.3390/life16020238 (PMC12941631; doi:10.3390/life16020238)
Supplement: Supplementary file 1 [file life-16-00238-s001.zip]

Archive with 4 entries (4 files):
- Supplementary Table S1.pdf
- Supplementary Table S2.pdf
- Supporting Information File S1.pdf
- Supporting Information File S2.pdf
